# Supplementary material for: Acceptability of Antenatal Multiple Micronutrient Supplementation (MMS) Compared to Iron and Folic Acid (IFA) Supplementation in Pregnant Individuals: A Narrative Review
Source: Nutrients. 2025 Sep 18;17(18):2994. doi: 10.3390/nu17182994 (PMC12472735; doi:10.3390/nu17182994)
Supplement: Supplementary file 1 [file nutrients-17-02994-s001.zip]

Archive with 1 entries (1 files):
- nutrients-3855844-supplementary.pdf
